# Supplementary material for: Morbidity and Mortality Outcomes After Cytoreductive Surgery with Hyperthermic Intraperitoneal Chemotherapy for Treatment of Ovarian Cancer
Source: J Clin Med. 2025 Mar 6;14(5):1782. doi: 10.3390/jcm14051782 (PMC11901296; doi:10.3390/jcm14051782)
Supplement: Supplementary file 1 [file jcm-14-01782-s001.zip]

Archive with 1 entries (1 files):
- jcm-3464216-supplementary.pdf
